# Supplementary material for: Hematologic Ratios in Donkeys: Reference Intervals and Response to Experimentally Induced Endotoxemia
Source: Animals (Basel). 2025 Aug 4;15(15):2272. doi: 10.3390/ani15152272 (PMC12345425; doi:10.3390/ani15152272)
Supplement: Supplementary file 1 [file animals-15-02272-s001.zip]

Archive with 1 entries (1 files):
- animals-3758677-supplementary.pdf
